# Supplementary material for: A systems radiation biology approach to unravel the role of chronic low-dose-rate gamma-irradiation in inducing premature senescence in endothelial cells
Source: PLoS One. 2022 Mar 14;17(3):e0265281. doi: 10.1371/journal.pone.0265281 (PMC8920222; doi:10.1371/journal.pone.0265281)
Supplement: S2 Table — (XLSX) [file pone.0265281.s002.xlsx]

## Sheet: 3w4,1 - 10w1,4
	4.1 mGy/h for 3 weeks							1.4 mGy/h for 10 weeks
	pathways	ratio of protein in gene set	number of protein in gene set	protein from network	P-value	FDR	Nodes	pathways	ratio of protein in gene set	number of protein in gene set	protein from network	P-value	FDR	Nodes
	a6b1 and a6b4 Integrin signaling(N)	0.0036	35	3	0.0018	0.01434	ERBB2,ITGB1,YWHAE
	Adherens junction(K)	0.0075	73	8	0	<1.000e-03	IQGAP1,ACTN1,EP300,ERBB2,CTNND1,SRC,RAC2,ACTB	Adherens junction(K)	0.0075	73	8	0	0.001429	CTNNB1,VCL,ACTN1,EP300,RAC1,CDC42,ACTB,FYN
								agrin in postsynaptic differentiation(B)	0.0047	46	5	0.0009	0.01029	LAMC1,ITGB1,DMD,RAC1,CDC42
								Alpha4 beta1 integrin signaling events(N)	0.0034	33	4	0.002	0.01785	ITGB1,RAC1,PTK2B,THBS1
	Aminoacyl-tRNA biosynthesis(K)	0.0068	66	3	0.0103	0.04724	FARSA,KARS,GARS
								AP-1 transcription factor network(N)	0.0072	70	8	0	0.001	CTNNB1,HLA-A,EP300,JUND,ETS1,COPS5,MYC,CDK1
	APC/C-mediated degradation of cell cycle proteins(R)	0.0082	80	5	0.0002	0.007	PSMD2,CDK2,UBA52,PSMC3,PSMC2	APC/C-mediated degradation of cell cycle proteins(R)	0.0082	80	8	0	0.002	UBA52,PSMC6,PSMC2,PSMD5,CDK1,CDK2,UBC,PSMD14
	Arrhythmogenic right ventricular cardiomyopathy (ARVC)(K)	0.0076	74	4	0.0016	0.01406	ACTN1,ITGB1,DMD,ACTB	Arrhythmogenic right ventricular cardiomyopathy (ARVC)(K)	0.0076	74	6	0.0012	0.01323	CTNNB1,ACTN1,ITGB1,DMD,ACTB,LMNA
								Bacterial invasion of epithelial cells(K)	0.0078	76	7	0.0002	0.004552	CTNNB1,VCL,ITGB1,RAC1,CLTC,CDC42,ACTB
	beta-catenin independent WNT signaling(R)	0.0114	111	5	0.001	0.01031	PSMD2,UBA52,PFN1,PSMC3,PSMC2	beta-catenin independent WNT signaling(R)	0.0114	111	9	0.0001	0.002833	CTNNB1,UBA52,RAC1,PSMC6,PSMC2,CLTC,PSMD5,UBC,PSMD14
	Biosynthesis of amino acids(K)	0.0076	74	4	0.0016	0.01406	TALDO1,IDH2,ENO1,PGK1
	Carbon metabolism(K)	0.0109	106	5	0.0008	0.01007	TALDO1,IDH2,ENO1,GPI,PGK1
	Cell Cycle Checkpoints(R)	0.0119	116	5	0.0012	0.01165	PSMD2,CDK2,UBA52,PSMC3,PSMC2	Cell Cycle Checkpoints(R)	0.0119	116	8	0.0006	0.008103	UBA52,PSMC6,PSMC2,PSMD5,CDK1,CDK2,UBC,PSMD14
	Cell cycle(K)	0.0127	124	4	0.0101	0.04712	MYC,CDK2,EP300,YWHAE
								Cell surface interactions at the vascular wall(R)	0.01	98	6	0.0049	0.03787	CD44,GLG1,ITGB1,SLC3A2,FYN,SELE
	Cellular response to heat stress(R)	0.0037	36	3	0.0019	0.01468	EP300,YWHAE,SIRT1
								Citrate cycle (TCA cycle)(K)	0.0031	30	4	0.0014	0.01465	OGDH,MDH2,IDH2,IDH1
	Class I MHC mediated antigen processing & presentation(R)	0.0092	90	5	0.0004	0.008278	PSMD2,SEC61B,UBA52,PSMC3,PSMC2
								Class I MHC mediated antigen processing & presentation(R)	0.0092	90	12	0	<1.250e-04	SEC31A,HLA-A,HLA-B,NPEPPS,SEC61B,UBA52,PSMC6,PSMC2,SEC24B,PSMD5,UBC,PSMD14
	C-MYB transcription factor network(N)	0.0084	82	4	0.0024	0.01616	IQGAP1,MYC,EP300,TRIM28
								CXCR4-mediated signaling events(N)	0.0081	79	7	0.0003	0.005467	GNAI2,RAC1,CDC42,RHOB,PTK2B,STAT1,FYN
	Degradation of beta-catenin by the destruction complex(R)	0.007	68	4	0.0012	0.01183	PSMD2,UBA52,PSMC3,PSMC2	Degradation of beta-catenin by the destruction complex(R)	0.007	68	7	0.0001	0.00335	CTNNB1,UBA52,PSMC6,PSMC2,PSMD5,UBC,PSMD14
	E2F transcription factor network(N)	0.007	68	5	0.0001	0.005714	MYC,CDK2,EP300,TRIM28,SIRT1
	E-cadherin signaling in keratinocytes(N)	0.0022	21	2	0.0091	0.04386	CTNND1,SRC	E-cadherin signaling in keratinocytes(N)	0.0022	21	3	0.0047	0.0369	CTNNB1,RAC1,FYN
	E-cadherin signaling in the nascent adherens junction(N)	0.0037	36	3	0.0019	0.01468	IQGAP1,CTNND1,SRC
	EGF receptor signaling pathway(P)	0.0084	82	4	0.0024	0.01616	PIK3C3,ERBB2,RAC2,YWHAE
								Endocytosis(K)	0.0218	213	11	0.0006	0.008405	CHMP4C,HLA-A,HLA-B,PDCD6IP,SH3GL1,RAB7A,HSPA1A,CLTC,CDC42,RAB11A,EHD1
	Epstein-Barr virus infection(K)	0.0207	202	8	0.0001	0.0135	PSMD2,MYC,CDK2,EP300,VIM,YWHAE,PSMC3,PSMC2	Epstein-Barr virus infection(K)	0.0207	202	12	0.0001	0.003158	XPO1,CD44,HLA-A,HLA-B,EP300,HSPA1A,PSMC6,PSMC2,MYC,CDK1,CDK2,PSMD14
	ErbB1 downstream signaling(N)	0.0103	100	4	0.0048	0.02521	IQGAP1,SRC,CAPN2,YWHAE
	Eukaryotic Translation Elongation(R)	0.0089	87	5	0.0003	0.008	EEF2,UBA52,RPL7,RPL3,RPS9	Eukaryotic Translation Elongation(R)	0.0089	87	18	0	<2.000e-04	RPL35A,RPS15,RPS13,RPS10,UBA52,RPL23A,RPL37A,RPS3,RPS3A,RPL35,RPL27A,RPL32,RPL31,RPL34,RPL27,RPL24,RPL28,RPL21
	Eukaryotic Translation Initiation(R)	0.0115	112	6	0.0001	0.00575	EIF4A1,UBA52,RPL7,RPL3,PABPC1,RPS9	Eukaryotic Translation Initiation(R)	0.0115	112	21	0	<5.000e-04	RPL35A,RPS15,RPS13,RPS10,UBA52,EIF3E,EIF3F,PABPC1,RPL23A,RPL37A,RPS3,RPS3A,RPL35,RPL27A,RPL32,RPL31,RPL34,RPL27,RPL24,RPL28,RPL21
	Eukaryotic Translation Termination(R)	0.0086	84	4	0.0026	0.01666	UBA52,RPL7,RPL3,RPS9	Eukaryotic Translation Termination(R)	0.0086	84	18	0	<2.500e-04	RPL35A,RPS15,RPS13,RPS10,UBA52,RPL23A,RPL37A,RPS3,RPS3A,RPL35,RPL27A,RPL32,RPL31,RPL34,RPL27,RPL24,RPL28,RPL21
	Extracellular matrix organization(R)	0.0254	248	7	0.0014	0.01363	PLOD2,ACTN1,ITGB1,DMD,P4HB,HSPG2,PPIB	Extracellular matrix organization(R)	0.0254	248	13	0.0002	0.00396	CD44,CRTAP,ACTN1,LAMC1,SERPINH1,ITGB1,DMD,COL18A1,LEPRE1,PPIB,THBS1,PLEC,HSPG2
	Focal adhesion(K)	0.0212	207	8	0.0001	0.0075	ACTN1,ERBB2,ITGB1,SRC,RAC2,ACTB,CAPN2,VWF	Focal adhesion(K)	0.0212	207	11	0.0005	0.007806	CTNNB1,VCL,ACTN1,LAMC1,ITGB1,RAC1,CDC42,THBS1,ACTB,CAPN2,FYN
	Formation of Fibrin Clot (Clotting Cascade)(R)	0.004	39	3	0.0024	0.01602	C1QBP,PRCP,VWF
	FOXM1 transcription factor network(N)	0.0042	41	3	0.0028	0.01771	MYC,CDK2,EP300	FOXM1 transcription factor network(N)	0.0042	41	5	0.0005	0.007763	EP300,HSPA1A,MYC,CDK1,CDK2
	FoxO family signaling(N)	0.0049	48	4	0.0003	0.007588	CDK2,EP300,YWHAE,SIRT1
	Glycolysis / Gluconeogenesis(K)	0.0069	67	3	0.0107	0.04887	ENO1,GPI,PGK1
	Glycolysis(P)	0.0005	5	2	0.0006	0.008625	ENO1,PGK1
	GP1b-IX-V activation signalling(R)	0.001	10	2	0.0022	0.01594	SRC,VWF
	Hedgehog ligand biogenesis(R)	0.0064	62	5	0.0001	0.009	PSMD2,UBA52,P4HB,PSMC3,PSMC2	Hedgehog ligand biogenesis(R)	0.0064	62	6	0.0005	0.007595	UBA52,PSMC6,PSMC2,PSMD5,UBC,PSMD14
	Hedgehog 'off' state(R)	0.0091	89	4	0.0032	0.01915	PSMD2,UBA52,PSMC3,PSMC2	Hedgehog 'off' state(R)	0.0091	89	7	0.0006	0.008225	PRKAR2A,UBA52,PSMC6,PSMC2,PSMD5,UBC,PSMD14
	Hedgehog 'on' state(R)	0.0083	81	4	0.0023	0.01607	PSMD2,UBA52,PSMC3,PSMC2	Hedgehog 'on' state(R)	0.0083	81	6	0.0019	0.01787	UBA52,PSMC6,PSMC2,PSMD5,UBC,PSMD14
	Hepatitis B(K)	0.015	146	5	0.0031	0.01936	MYC,CDK2,EP300,SRC,HSPG2
	HIF-1 signaling pathway(K)	0.0109	106	4	0.0059	0.03051	EP300,ERBB2,ENO1,PGK1
	HIF-1-alpha transcription factor network(N)	0.0068	66	3	0.0103	0.04724	EP300,ENO1,PGK1	HIF-1-alpha transcription factor network(N)	0.0068	66	6	0.0007	0.008556	EP300,NPM1,ETS1,ENG,COPS5,NT5E
	HIF-2-alpha transcription factor network(N)	0.0034	33	3	0.0015	0.01395	EP300,SIRT1,PGK1
	Huntington disease(P)	0.0124	121	4	0.0093	0.04421	EP300,RAC2,ACTB,CAPN2	Huntington disease(P)	0.0124	121	7	0.0033	0.02736	TUBB2A,EP300,RAC1,CDC42,DYNC1H1,ACTB,CAPN2
								IL2-mediated signaling events(N)	0.0055	54	5	0.0018	0.01697	MYC,CDK2,PTK2B,STAT1,FYN
	Integrin signalling pathway(P)	0.0162	158	6	0.0007	0.009815	PIK3C3,ACTN1,ITGB1,SRC,RAC2,ACTB	Integrin signalling pathway(P)	0.0162	158	9	0.001	0.01122	VCL,ACTN1,ITGB1,RAC1,CDC42,RHOB,PTK2B,ACTB,FYN
	Integrin-linked kinase signaling(N)	0.0046	45	3	0.0036	0.02074	IQGAP1,ACTN1,RUVBL2	Integrin-linked kinase signaling(N)	0.0046	45	5	0.0008	0.00963	XPO1,CTNNB1,ACTN1,RAC1,CDC42
	Leukocyte transendothelial migration(K)	0.0121	118	5	0.0013	0.0121	ACTN1,CTNND1,ITGB1,RAC2,ACTB	Leukocyte transendothelial migration(K)	0.0121	118	9	0.0001	0.00319	CTNNB1,VCL,ACTN1,GNAI2,ITGB1,RAC1,CDC42,PTK2B,ACTB
	Lissencephaly gene (LIS1) in neuronal migration and development(N)	0.0029	28	3	0.0009	0.01074	IQGAP1,CDK5R1,YWHAE
	M/G1 Transition(R)	0.0084	82	5	0.0002	0.007	PSMD2,CDK2,UBA52,PSMC3,PSMC2	M/G1 Transition(R)	0.0084	82	7	0.0004	0.006839	UBA52,PSMC6,PSMC2,PSMD5,CDK2,UBC,PSMD14
								Membrane Trafficking(R)	0.0139	136	12	0	<1.111e-04	SEC31A,CHMP4C,AP1G1,TXNDC5,RAB10,UBA52,RAC1,SEC24B,CLTC,UBC,MYO5A,RAB11A
								Metabolism of amino acids and derivatives(R)	0.0153	149	9	0.0007	0.008558	OGDH,MAT1A,NQO1,GLUD1,PSMC6,PSMC2,PSMD5,OAT,PSMD14
	Metabolism of carbohydrates(R)	0.0229	223	6	0.004	0.02227	UBA52,TALDO1,ENO1,HSPG2,GPI,PGK1	Metabolism of carbohydrates(R)	0.0229	223	11	0.0009	0.01029	CD44,MDH2,UBA52,TPI1,GBE1,NUP205,UBC,UGP2,HS6ST1,HSPG2,PYGL
								MHC class II antigen presentation(R)	0.0091	89	6	0.0031	0.0263	SEC31A,AP1G1,RAB7A,SEC24B,CLTC,DYNC1H1
	Mitotic G1-G1/S phases(R)	0.0129	126	6	0.0002	0.007583	PSMD2,MYC,CDK2,UBA52,PSMC3,PSMC2	Mitotic G1-G1/S phases(R)	0.0129	126	9	0.0002	0.004143	UBA52,PSMC6,PSMC2,PSMD5,MYC,CDK1,CDK2,UBC,PSMD14
	Mitotic G2-G2/M phases(R)	0.0114	111	5	0.001	0.01031	CDK2,EP300,TUBA4A,UBA52,YWHAE	Mitotic G2-G2/M phases(R)	0.0114	111	8	0.0004	0.007235	XPO1,EP300,TUBA4A,UBA52,DYNC1H1,CDK1,CDK2,UBC
								Mitotic Metaphase and Anaphase(R)	0.0165	161	9	0.0011	0.01225	XPO1,RCC2,UBA52,PSMC6,PSMC2,PSMD5,UBC,LMNA,PSMD14
	mTOR signaling pathway(N)	0.0066	64	4	0.001	0.01003	EEF2,CDK2,EIF4A1,YWHAE
								Nectin adhesion pathway(N)	0.0031	30	4	0.0014	0.01465	PVR,CTNNB1,RAC1,CDC42
	Nephrin interactions(R)	0.0023	22	2	0.0099	0.04678	IQGAP1,ACTN1	Nephrin interactions(R)	0.0023	22	3	0.0053	0.04059	ACTN1,FYN,SPTAN1
	Nonsense-Mediated Decay (NMD)(R)	0.0109	106	6	0.0001	0.005333	NCBP1,UBA52,RPL7,RPL3,PABPC1,RPS9	Nonsense-Mediated Decay (NMD)(R)	0.0109	106	20	0	<3.333e-04	RPL35A,RPS15,RPS13,RPS10,UBA52,PABPC1,RPL23A,RNPS1,RPL37A,RPS3,RPS3A,RPL35,RPL27A,RPL32,RPL31,RPL34,RPL27,RPL24,RPL28,RPL21
	Notch signaling pathway(N)	0.0053	52	3	0.0054	0.02774	MYC,EP300,ENO1
								p38 mapk signaling pathway(B)	0.0032	31	4	0.0016	0.01616	RAC1,CDC42,MYC,STAT1
								p53 pathway feedback loops 2(P)	0.0025	24	4	0.0006	0.008561	CTNNB1,MYC,CDK2,STAT1
	p53 pathway(N)	0.0058	57	3	0.0069	0.03499	CDK2,EP300,TRIM28
	p53 pathway(P)	0.0045	44	3	0.0034	0.0199	CDK2,EP300,SIRT1
	p73 transcription factor network(N)	0.0076	74	4	0.0016	0.01406	MYC,CDK2,EP300,SIRT1
	Pathogenic Escherichia coli infection(K)	0.0056	55	3	0.0063	0.03188	TUBA4A,ITGB1,ACTB	Pathogenic Escherichia coli infection(K)	0.0056	55	7	0	0.001733	TUBB2A,CTNNB1,TUBA4A,ITGB1,CDC42,ACTB,FYN
	PDGFR-beta signaling pathway(N)	0.0123	120	4	0.009	0.04417	IQGAP1,MYC,SRC,YWHAE
	Phagosome(K)	0.0158	154	6	0.0006	0.0092	RAB5C,PIK3C3,SEC61B,TUBA4A,ITGB1,ACTB	Phagosome(K)	0.0158	154	12	0	0.0004	TUBB2A,HLA-A,HLA-B,SEC61B,TUBA4A,RAB7A,ITGB1,RAC1,DYNC1H1,ATP6V1A,THBS1,ACTB
	Platelet Adhesion to exposed collagen(R)	0.0013	13	2	0.0036	0.021	ITGB1,VWF
	Posttranslational regulation of adherens junction stability and dissassembly(N)	0.0049	48	3	0.0043	0.02368	IQGAP1,CTNND1,SRC	Posttranslational regulation of adherens junction stability and dissassembly(N)	0.0049	48	6	0.0001	0.003136	CTNNB1,RAB7A,RAC1,CDC42,FYN,GFRA1
								Prion diseases(K)	0.0037	36	4	0.0027	0.02348	LAMC1,HSPA1A,HSPA5,FYN
	Processing of Capped Intronless Pre-mRNA(R)	0.0024	23	2	0.0108	0.04844	NCBP1,SNRPB
	Proteasome(K)	0.0045	44	3	0.0034	0.0199	PSMD2,PSMC3,PSMC2
								Protein export(K)	0.0024	23	5	0	0.001875	SRP14,SEC61B,SEC62,SEC63,HSPA5
	Protein folding(R)	0.0035	34	3	0.0016	0.01381	TUBA4A,ACTB,CCT4
	Protein processing in endoplasmic reticulum(K)	0.0172	168	6	0.001	0.009895	PDIA4,RPN1,SEC61B,LMAN1,P4HB,CAPN2	Protein processing in endoplasmic reticulum(K)	0.0172	168	18	0	<1.429e-04	SEC31A,ERO1LB,RPN1,DNAJC3,SEC61B,TXNDC5,HSPA1A,HYOU1,SEC24B,DNAJC10,PDIA6,PDIA4,SEC62,SEC63,STT3A,HSPA5,CAPN2,SSR2
	Proteoglycans in cancer(K)	0.0209	204	7	0.0005	0.0088	IQGAP1,MYC,ERBB2,ITGB1,SRC,ACTB,HSPG2	Proteoglycans in cancer(K)	0.0209	204	9	0.0054	0.04041	CTNNB1,CD44,ITGB1,RAC1,CDC42,MYC,THBS1,ACTB,HSPG2
	Rap1 signaling pathway(K)	0.0216	211	6	0.0031	0.01935	CTNND1,ITGB1,SRC,PFN1,RAC2,ACTB
								Ras Pathway(P)	0.0065	63	5	0.0034	0.02759	RAC1,ETS1,CDC42,RHOB,STAT1
	Regulation of actin cytoskeleton(K)	0.022	215	7	0.0006	0.008885	IQGAP1,ACTN1,ITGB1,SRC,PFN1,RAC2,ACTB
	Regulation of Androgen receptor activity(N)	0.005	49	3	0.0046	0.02457	EP300,SRC,SIRT1
	Regulation of Apoptosis(R)	0.0051	50	4	0.0004	0.008	PSMD2,UBA52,PSMC3,PSMC2	Regulation of Apoptosis(R)	0.0051	50	6	0.0002	0.003667	UBA52,PSMC6,PSMC2,PSMD5,UBC,PSMD14
	Regulation of DNA replication(R)	0.0075	73	5	0.0001	0.006111	PSMD2,CDK2,UBA52,PSMC3,PSMC2	Regulation of DNA replication(R)	0.0075	73	7	0.0002	0.004192	UBA52,PSMC6,PSMC2,PSMD5,CDK2,UBC,PSMD14
	Regulation of mRNA stability by proteins that bind AU-rich elements(R)	0.0088	86	5	0.0003	0.008467	PSMD2,UBA52,PABPC1,PSMC3,PSMC2	Regulation of mRNA stability by proteins that bind AU-rich elements(R)	0.0088	86	9	0	0.0005833	XPO1,UBA52,HSPA1A,PABPC1,PSMC6,PSMC2,PSMD5,UBC,PSMD14
	Regulation of nuclear beta catenin signaling and target gene transcription(N)	0.0082	80	4	0.0022	0.01589	MYC,EP300,RUVBL2,YWHAE
	Regulation of retinoblastoma protein(N)	0.0064	62	4	0.0009	0.01015	CDK2,EP300,TAF1,SIRT1
	Response to elevated platelet cytosolic Ca2+(R)	0.0085	83	4	0.0025	0.0163	ACTN1,TUBA4A,PFN1,VWF	Response to elevated platelet cytosolic Ca2+(R)	0.0085	83	7	0.0004	0.006788	VCL,ACTN1,TUBA4A,WDR1,KNG1,HSPA5,THBS1
								Ribosome(K)	0.0138	135	18	0	<1.667e-04	RPL35A,RPS15,RPS13,RPS10,UBA52,RPL23A,RPL37A,RPS3,RPS3A,RPL35,RPL27A,RPL32,RPL31,RPL34,RPL27,RPL24,RPL28,RPL21
	S Phase(R)	0.0122	119	6	0.0002	0.005455	PSMD2,MYC,CDK2,UBA52,PSMC3,PSMC2	S Phase(R)	0.0122	119	8	0.0007	0.0085	UBA52,PSMC6,PSMC2,PSMD5,MYC,CDK2,UBC,PSMD14
	Semaphorin interactions(R)	0.0067	65	4	0.001	0.01	CDK5R1,ERBB2,ITGB1,RAC2	Semaphorin interactions(R)	0.0067	65	5	0.0039	0.03087	ITGB1,RAC1,RHOB,DPYSL2,FYN
	Shigellosis(K)	0.0063	61	4	0.0008	0.01023	ITGB1,SRC,PFN1,ACTB	Shigellosis(K)	0.0063	61	6	0.0005	0.007457	VCL,CD44,ITGB1,RAC1,CDC42,ACTB
	Signaling by NOTCH1(R)	0.006	59	3	0.0076	0.03748	MYC,EP300,UBA52
	Signaling events mediated by focal adhesion kinase(N)	0.0064	62	4	0.0009	0.01015	ACTN1,ITGB1,SRC,CAPN2	Signaling events mediated by focal adhesion kinase(N)	0.0064	62	8	0	0.0003636	VCL,ACTN1,SH3GL1,ITGB1,RAC1,ETS1,CAPN2,FYN
	Signaling events mediated by HDAC Class III(N)	0.0027	26	3	0.0008	0.0101	HIST1H1E,EP300,SIRT1
	Signaling events mediated by PRL(N)	0.0024	23	3	0.0005	0.008783	CDK2,ITGB1,SRC	Signaling events mediated by PRL(N)	0.0024	23	3	0.006	0.04432	ITGB1,RAC1,CDK2
	Signaling events mediated by TCPTP(N)	0.0036	35	3	0.0018	0.01434	LMAN1,ITGB1,SRC
								Signaling events mediated by VEGFR1 and VEGFR2(N)	0.0065	63	5	0.0034	0.02759	CTNNB1,VCL,CDC42,PTK2B,FYN
	SRP-dependent cotranslational protein targeting to membrane(R)	0.0108	105	6	0.0001	0.006	RPN1,SEC61B,UBA52,RPL7,RPL3,RPS9	SRP-dependent cotranslational protein targeting to membrane(R)	0.0108	105	22	0	<1.000e-03	SRP14,RPN1,RPL35A,SEC61B,RPS15,RPS13,RPS10,UBA52,RPL23A,RPL37A,RPS3,RPS3A,RPL35,RPL27A,RPL32,RPL31,RPL34,RPL27,RPL24,RPL28,RPL21,SSR2
								Syndecan-4-mediated signaling events(N)	0.0033	32	4	0.0018	0.01748	ACTN1,ITGB1,RAC1,THBS1
	Synthesis of DNA(R)	0.0097	95	5	0.0005	0.008667	PSMD2,CDK2,UBA52,PSMC3,PSMC2	Synthesis of DNA(R)	0.0097	95	7	0.0008	0.01011	UBA52,PSMC6,PSMC2,PSMD5,CDK2,UBC,PSMD14
	TCF dependent signaling in response to WNT(R)	0.0153	149	6	0.0005	0.009091	PSMD2,MYC,EP300,UBA52,PSMC3,PSMC2
								TCF dependent signaling in response to WNT(R)	0.0153	149	10	0.0001	0.003391	XPO1,CTNNB1,EP300,UBA52,PSMC6,PSMC2,PSMD5,MYC,UBC,PSMD14
								Thromboxane A2 receptor signaling(N)	0.0055	54	5	0.0018	0.01697	GNAI2,RAC1,RAB11A,FYN,SELE
	Thyroid hormone signaling pathway(K)	0.0122	119	4	0.0088	0.04311	MYC,EP300,SRC,ACTB
	tRNA Aminoacylation(R)	0.0037	36	3	0.0019	0.01468	FARSA,KARS,GARS
								ucalpain and friends in cell spread(B)	0.0015	15	3	0.0018	0.01708	ITGB1,RAC1,SPTAN1
								Unfolded Protein Response (UPR)(R)	0.0076	74	7	0.0002	0.004259	SEC31A,DNAJC3,HYOU1,PDIA6,PDIA5,HSPA5,LMNA
	Validated targets of C-MYC transcriptional activation(N)	0.0076	74	5	0.0002	0.0058	MYC,EP300,EIF4A1,RUVBL2,ENO1
	Validated targets of C-MYC transcriptional repression(N)	0.006	59	4	0.0007	0.009464	MYC,EP300,ERBB2,ITGB1
	Vibrio cholerae infection(K)	0.0055	54	3	0.006	0.03053	PDIA4,SEC61B,ACTB
	Viral myocarditis(K)	0.006	59	3	0.0076	0.03748	RAC2,DMD,ACTB	Viral myocarditis(K)	0.006	59	6	0.0004	0.007	HLA-A,HLA-B,DMD,RAC1,ACTB,FYN
			pathways	found	90	not found	27			pathways	found	72	not found	45
	pathways not in common	72
	pathways in common	45

## Sheet: 6w4,1 - 10w2,4
	4.1 mGy/h for 6 weeks							2.4 mGy/h for 10 weeks
	pathways	ratio of protein in gene set	number of protein in gene set	protein from network	P-value	FDR	Nodes	pathways	ratio of protein in gene set	number of protein in gene set	protein from network	P-value	FDR	Nodes
	a6b1 and a6b4 Integrin signaling(N)	0.0036	35	3	0.0017	0.01026	EGFR,ERBB2,YWHAE
	Adherens junction(K)	0.0075	73	9	0	<1.000e-03	CTNNB1,VCL,ACTG1,EGFR,ACTN1,MAPK1,EP300,ERBB2,FYN	Adherens junction(K)	0.0075	73	8	0.001	0.013	CTNNB1,MAPK1,TJP1,VCL,CSNK2A1,ACTN1,EP300,PTPN1
								ALK1 signaling events(N)	0.0027	26	4	0.0058	0.04703	MAPK1,PPP1CA,ENG,FKBP1A
	Amoebiasis(K)	0.0112	109	4	0.0061	0.0267	NFKB1,VCL,ACTN1,RAB7A	Amoebiasis(K)	0.0112	109	10	0.0009	0.01236	LAMC1,ARG1,LAMB1,VCL,RELA,ACTN1,RAB7A,ITGB2,FN1,MUC2
	Angiopoietin receptor Tie2-mediated signaling(N)	0.0051	50	3	0.0046	0.02129	NFKB1,MAPK1,FYN
								Antigen processing and presentation(K)	0.008	78	9	0.0003	0.005556	B2M,CALR,PDIA3,HSP90AA1,PSME3,NFYB,HSPA4,HSPA5,HSPA8
	AP-1 transcription factor network(N)	0.0072	70	4	0.0013	0.008127	GJA1,CTNNB1,TP53,EP300	AP-1 transcription factor network(N)	0.0072	70	9	0.0001	0.002931	CTNNB1,ETS1,COPS5,GJA1,MYC,ACTA1,AGT,EP300,FOS
								APC/C-mediated degradation of cell cycle proteins(R)	0.0082	80	10	0.0001	0.001955	BUB3,PSMD14,RPS27A,PSMA3,UBA52,PSMC2,PSMD5,CDK2,UBC,PSME3
	Arrhythmogenic right ventricular cardiomyopathy (ARVC)(K)	0.0076	74	5	0.0001	0.001852	GJA1,CTNNB1,ACTG1,ACTN1,ITGAV
	Bacterial invasion of epithelial cells(K)	0.0078	76	4	0.0017	0.01044	SEPT2,CTNNB1,VCL,ACTG1
								Beta3 integrin cell surface interactions(N)	0.0044	43	8	0	0.001643	PVR,LAMC1,LAMB1,THBS1,HMGB1,ITGB3,ITGAV,FN1
								beta-catenin independent WNT signaling(R)	0.0114	111	10	0.001	0.0129	CTNNB1,PFN1,PSMD14,RPS27A,PSMA3,UBA52,PSMC2,PSMD5,UBC,PSME3
	Bladder cancer(K)	0.0039	38	4	0.0001	0.00168	EGFR,TP53,MAPK1,ERBB2
	CDC42 signaling events(N)	0.0072	70	3	0.0116	0.04165	SEPT2,CTNNB1,MAPK1
								Cell Cycle Checkpoints(R)	0.0119	116	10	0.0014	0.01572	BUB3,PSMD14,RPS27A,PSMA3,UBA52,PSMC2,PSMD5,CDK2,UBC,PSME3
	Cell surface interactions at the vascular wall(R)	0.01	98	4	0.0042	0.01994	CD44,ITGAV,FYN,PECAM1
	Cellular response to heat stress(R)	0.0037	36	4	0.0001	0.001542	HSP90AA1,MAPK1,EP300,YWHAE
	Central carbon metabolism in cancer(K)	0.0069	67	6	0	0.0002222	PGAM1,EGFR,TP53,MAPK1,G6PD,ERBB2
	Chagas disease (American trypanosomiasis)(K)	0.0107	104	4	0.0052	0.02331	NFKB1,SERPINE1,MAPK1,CALR
	Chronic myeloid leukemia(K)	0.0075	73	3	0.013	0.04435	NFKB1,TP53,MAPK1
	Circadian Clock(R)	0.0055	54	4	0.0005	0.004525	SERPINE1,EP300,UBA52,PER2
	Class I MHC mediated antigen processing & presentation(R)	0.0092	90	4	0.0031	0.01579	UBA52,CALR,ITGAV,PSMD14	Class I MHC mediated antigen processing & presentation(R)	0.0092	90	14	0	<1.250e-04	B2M,CALR,PDIA3,PSMD14,RPS27A,NPEPPS,PSMA3,UBA52,ITGAV,PSMC2,SEC24B,PSMD5,UBC,PSME3
								C-MYB transcription factor network(N)	0.0084	82	8	0.002	0.01926	H2AFZ,ETS1,ANPEP,SLC25A3,MYC,SND1,EP300,HSPA8
	Colorectal cancer(K)	0.0064	62	3	0.0084	0.03389	CTNNB1,TP53,MAPK1
	Cytosolic sensors of pathogen-associated DNA (R)	0.0067	65	4	0.001	0.006569	NFKB1,CTNNB1,EP300,UBA52	Cytosolic sensors of pathogen-associated DNA (R)	0.0067	65	7	0.0022	0.02046	CTNNB1,RPS27A,RELA,EP300,UBA52,HMGB1,UBC
	Degradation of beta-catenin by the destruction complex(R)	0.007	68	3	0.0107	0.03926	CTNNB1,UBA52,PSMD14	Degradation of beta-catenin by the destruction complex(R)	0.007	68	10	0	0.001231	CTNNB1,PSMD14,RPS27A,PSMA3,UBA52,HDAC1,PSMC2,PSMD5,UBC,PSME3
								Detoxification of Reactive Oxygen Species(R)	0.0026	25	6	0.0001	0.00195	GPX1,SOD1,ERO1L,P4HB,PRDX3,GSTP1
	Dilated cardiomyopathy(K)	0.0092	90	4	0.0031	0.01579	ACTG1,TPM4,TPM3,ITGAV
	Direct p53 effectors(N)	0.0135	132	4	0.0118	0.04199	SERPINE1,EGFR,TP53,EP300
	DNA Damage/Telomere Stress Induced Senescence(R)	0.0027	26	3	0.0007	0.005733	TP53,HMGA1,HIST1H4A
	Dorso-ventral axis formation(K)	0.0028	27	2	0.0142	0.04673	EGFR,MAPK1
	E2F transcription factor network(N)	0.007	68	3	0.0107	0.03926	SERPINE1,EP300,KAT2B
	E-cadherin signaling in keratinocytes(N)	0.0022	21	3	0.0004	0.003436	CTNNB1,EGFR,FYN
								ECM-receptor interaction(K)	0.0089	87	8	0.0028	0.02574	CD44,LAMC1,LAMB1,THBS1,HSPG2,ITGB3,ITGAV,FN1
	EGF receptor signaling pathway(P)	0.0084	82	4	0.0022	0.01302	EGFR,MAPK1,ERBB2,YWHAE
	Endometrial cancer(K)	0.0053	52	5	0	0.0006667	CTNNB1,EGFR,TP53,MAPK1,ERBB2
	Epstein-Barr virus infection(K)	0.0207	202	6	0.0023	0.01273	NFKB1,CD44,TP53,EP300,YWHAE,PSMD14	Epstein-Barr virus infection(K)	0.0207	202	17	0	0.001588	CD44,RAN,MYC,YWHAB,YWHAG,PSMD14,XPO1,TBP,CSNK2A1,SND1,RELA,EP300,HDAC2,HDAC1,PSMC2,CDK2,HSPA8
	ErbB receptor signaling network(N)	0.0015	15	3	0.0001	0.001786	EGFR,HSP90AA1,ERBB2
								ErbB1 downstream signaling(N)	0.0103	100	8	0.0064	0.04895	MAPK1,RPS6,YWHAB,STAT1,YWHAG,ARPC3,FOS,PEBP1
	ErbB4 signaling events(N)	0.0029	28	3	0.0009	0.006702	MAPK1,ERBB2,FYN
	Eukaryotic Translation Elongation(R)	0.0089	87	4	0.0028	0.01481	EEF2,RPS16,EEF1G,UBA52	Eukaryotic Translation Elongation(R)	0.0089	87	66	0	<1.667e-04	RPL18,RPL17,RPL19,RPL14,RPL13,RPL15,RPL10,RPL11,RPS18,RPS19,RPS16,RPS14,RPS15,RPS12,RPS13,RPS10,RPS11,RPS25,RPS26,RPS28,RPS29,RPS20,RPS21,RPSA,RPS9,RPS6,RPS5,RPS8,RPS7,RPL18A,EEF1D,RPL27A,RPL35,RPL36,RPL37,RPL30,RPL32,RPL31,RPL34,RPL26,RPL27,RPL24,RPL28,RPL23,RPL22,RPL21,RPS27A,RPL35A,UBA52,RPL7,RPL6,RPL9,RPL8,RPL3,RPL5,RPL7A,RPL4,RPL10A,RPL23A,RPL37A,RPS2,RPS3,RPS3A,RPS4X,RPS15A,RPL13A
	Eukaryotic Translation Initiation(R)	0.0115	112	4	0.0067	0.02837	RPS16,UBA52,EIF3C,EIF4E	Eukaryotic Translation Initiation(R)	0.0115	112	69	0	<1.667e-04	RPL18,RPL17,RPL19,RPL14,RPL13,RPL15,RPL10,RPL11,RPS18,RPS19,RPS16,RPS14,RPS15,RPS12,RPS13,RPS10,RPS11,RPS25,RPS26,RPS28,RPS29,RPS20,RPS21,RPSA,RPS9,RPS6,RPS5,RPS8,RPS7,RPL18A,RPL27A,RPL35,RPL36,RPL37,RPL30,RPL32,RPL31,RPL34,RPL26,RPL27,RPL24,RPL28,RPL23,RPL22,RPL21,EIF5B,RPS27A,RPL35A,UBA52,EIF3G,RPL7,RPL6,RPL9,RPL8,RPL3,EIF3I,RPL5,RPL7A,RPL4,RPL10A,RPL23A,EIF4E,RPL37A,RPS2,RPS3,RPS3A,RPS4X,RPS15…
								Eukaryotic Translation Termination(R)	0.0086	84	65	0	<1.667e-04	RPL18,RPL17,RPL19,RPL14,RPL13,RPL15,RPL10,RPL11,RPS18,RPS19,RPS16,RPS14,RPS15,RPS12,RPS13,RPS10,RPS11,RPS25,RPS26,RPS28,RPS29,RPS20,RPS21,RPSA,RPS9,RPS6,RPS5,RPS8,RPS7,RPL18A,RPL27A,RPL35,RPL36,RPL37,RPL30,RPL32,RPL31,RPL34,RPL26,RPL27,RPL24,RPL28,RPL23,RPL22,RPL21,RPS27A,RPL35A,UBA52,RPL7,RPL6,RPL9,RPL8,RPL3,RPL5,RPL7A,RPL4,RPL10A,RPL23A,RPL37A,RPS2,RPS3,RPS3A,RPS4X,RPS15A,RPL13A
	Extracellular matrix organization(R)	0.0254	248	10	0	0.00025	CD44,SERPINE1,ACTN1,SERPINH1,KLKB1,ITGAV,COL14A1,COL19A1,PPIB,PECAM1
	Fc-epsilon receptor I signaling in mast cells(N)	0.0064	62	3	0.0084	0.03389	NFKB1,MAPK1,FYN
	Focal adhesion(K)	0.0212	207	9	0	0.00025	CTNNB1,VCL,ACTG1,EGFR,ACTN1,MAPK1,ERBB2,ITGAV,FYN
	FoxO family signaling(N)	0.0049	48	4	0.0003	0.002865	CTNNB1,EP300,KAT2B,YWHAE	FoxO family signaling(N)	0.0049	48	8	0.0001	0.001684	CTNNB1,RAN,YWHAB,YWHAG,CSNK1E,XPO1,EP300,CDK2
	Gap junction(K)	0.0091	89	4	0.003	0.01591	GJA1,EGFR,MAPK1,TUBB4B
	Glioma(K)	0.0067	65	3	0.0095	0.03627	EGFR,TP53,MAPK1
	Glucocorticoid receptor regulatory network(N)	0.0079	77	5	0.0002	0.001833	NFKB1,HSP90AA1,TP53,MAPK1,EP300	Glucocorticoid receptor regulatory network(N)	0.0079	77	9	0.0003	0.005324	MAPK1,STAT1,TBP,RELA,EP300,HDAC2,HDAC1,FOS,HSP90AA1
								granzyme a mediated apoptosis pathway(B)	0.0012	12	3	0.0044	0.0376	NME2,ANP32A,APEX1
								Hedgehog ligand biogenesis(R)	0.0064	62	9	0.0001	0.001778	PSMD14,RPS27A,PSMA3,UBA52,P4HB,PSMC2,PSMD5,UBC,PSME3
								Hedgehog 'off' state(R)	0.0091	89	8	0.0032	0.02925	PSMD14,RPS27A,PSMA3,UBA52,PSMC2,PSMD5,UBC,PSME3
								Hedgehog 'on' state(R)	0.0083	81	8	0.0018	0.01863	PSMD14,RPS27A,PSMA3,UBA52,PSMC2,PSMD5,UBC,PSME3
								Hepatitis B(K)	0.015	146	11	0.0024	0.02218	MAPK1,MYC,YWHAB,HSPG2,STAT1,RELA,EP300,E2F1,FOS,DDB1,CDK2
	Hepatitis C(K)	0.0136	133	4	0.0121	0.04225	NFKB1,EGFR,TP53,MAPK1
	HIF-1 signaling pathway(K)	0.0109	106	8	0	0.00025	NFKB1,SERPINE1,EGFR,MAPK1,EP300,ERBB2,EIF4E,PGK1
	HIF-1-alpha transcription factor network(N)	0.0068	66	3	0.0099	0.03697	SERPINE1,EP300,PGK1	HIF-1-alpha transcription factor network(N)	0.0068	66	9	0.0001	0.002083	ETS1,ENG,COPS5,FECH,EP300,ITGB2,NPM1,FOS,HMOX1
	HTLV-I infection(K)	0.0267	260	6	0.0077	0.03192	NFKB1,CTNNB1,TP53,EP300,CALR,KAT2B	HTLV-I infection(K)	0.0267	260	17	0.0008	0.01193	CTNNB1,RAN,CALR,ETS1,MYC,SLC25A5,SLC25A6,BUB3,XPO1,TBP,RELA,EP300,ITGB2,FDPS,E2F1,FOS,NFYB
	Huntington disease(P)	0.0124	121	4	0.0088	0.03452	ACTG1,TP53,EP300,TUBB4B
	Hypoxic and oxygen homeostasis regulation of HIF-1-alpha(N)	0.0019	19	2	0.0073	0.03054	HSP90AA1,TP53
								IL2 signaling events mediated by PI3K(N)	0.0036	35	5	0.0028	0.02554	RPS6,MYC,RELA,E2F1,HSP90AA1
	Influenza A(K)	0.018	176	6	0.0011	0.007574	NFKB1,ACTG1,DDX39B,MAPK1,EP300,HNRNPUL1
								inhibition of cellular proliferation by gleevec(B)	0.0025	24	4	0.0044	0.0378	MAPK1,MYC,STAT1,FOS
	Integrin signalling pathway(P)	0.0162	158	7	0.0001	0.001478	VCL,ACTG1,ACTN1,ITGAV,COL14A1,COL19A1,FYN
	Integrin-linked kinase signaling(N)	0.0046	45	3	0.0035	0.01666	CTNNB1,HSP90AA1,ACTN1
	Integrins in angiogenesis(N)	0.0048	47	4	0.0003	0.002771	VCL,HSP90AA1,MAPK1,ITGAV	Integrins in angiogenesis(N)	0.0048	47	6	0.0019	0.0193	MAPK1,VCL,ITGB3,ITGAV,FN1,HSP90AA1
	ISG15 antiviral mechanism(R)	0.0067	65	3	0.0095	0.03627	TPR,UBA52,EIF4E	ISG15 antiviral mechanism(R)	0.0067	65	9	0.0001	0.001957	NUP205,STAT1,RPS27A,UBA52,EIF4E,RANBP2,TPR,KPNB1,UBC
	L1CAM interactions(R)	0.0081	79	5	0.0002	0.001909	EGFR,MAPK1,EZR,ITGAV,DPYSL2	L1CAM interactions(R)	0.0081	79	7	0.0062	0.04873	MAPK1,LAMC1,LAMB1,CSNK2A1,ITGB3,ITGAV,HSPA8
	Leukocyte transendothelial migration(K)	0.0121	118	6	0.0001	0.001923	CTNNB1,VCL,ACTG1,ACTN1,EZR,PECAM1
								M/G1 Transition(R)	0.0084	82	10	0.0001	0.00208	PSMD14,RPS27A,PSMA3,UBA52,PSMC2,E2F1,PSMD5,CDK2,UBC,PSME3
	Membrane Trafficking(R)	0.0139	136	4	0.013	0.04418	GJA1,UBA52,MYO1C,YWHAE	Membrane Trafficking(R)	0.0139	136	19	0	<1.429e-04	CHMP3,TXNDC5,RAB14,ARF1,GJA1,STX4,YWHAB,YWHAG,TJP1,AP1G1,RPS27A,COPG1,UBA52,NAPA,SEC24B,UBC,COPE,HSPA8,VPS28
								Metabolism of amino acids and derivatives(R)	0.0153	149	16	0	0.0002	OGDH,MAT1A,DLD,ARG1,ALDH4A1,GRHPR,BCAT1,PSMD14,NQO1,PSMA3,TST,PSMC2,PSMD5,SQRDL,PSME3,DLST
								Metabolism of Angiotensinogen to Angiotensins(R)	0.0012	12	4	0.0004	0.005973	MME,ANPEP,AGT,CTSZ
	Metabolism of carbohydrates(R)	0.0229	223	6	0.0037	0.0178	PGAM1,CD44,TPR,G6PD,UBA52,PGK1
								Metabolism of porphyrins(R)	0.0016	16	4	0.001	0.01346	BLVRB,FECH,PPOX,HMOX1
	MicroRNAs in cancer(K)	0.0304	297	9	0.0002	0.001759	NFKB1,CD44,EGFR,TP53,MAPK1,EP300,ERBB2,EZR,FSCN1
	Mitotic G2-G2/M phases(R)	0.0114	111	5	0.0009	0.006739	HSP90AA1,EP300,UBA52,TUBB4B,YWHAE	Mitotic G2-G2/M phases(R)	0.0114	111	10	0.001	0.0129	YWHAG,CSNK1E,XPO1,RPS27A,EP300,UBA52,E2F1,HSP90AA1,CDK2,UBC
								Mitotic Metaphase and Anaphase(R)	0.0165	161	12	0.0017	0.01815	RCC2,BUB3,PSMD14,XPO1,RPS27A,PSMA3,UBA52,PSMC2,PSMD5,RANBP2,UBC,PSME3
	Mitotic Prophase(R)	0.0066	64	3	0.0091	0.0355	RAB1A,TPR,HIST1H4A
	mTOR signaling pathway(N)	0.0066	64	4	0.0009	0.006531	EEF2,MAPK1,YWHAE,EIF4E	mTOR signaling pathway(N)	0.0066	64	7	0.002	0.01916	YY1,MAPK1,YWHAB,YWHAG,RRAGC,EIF4E,CDK2
	Muscle contraction(R)	0.005	49	3	0.0044	0.02019	VCL,TPM4,TPM3
	Nephrin interactions(R)	0.0023	22	2	0.0096	0.03653	ACTN1,FYN
	Neurotrophin signaling pathway(K)	0.0123	120	4	0.0085	0.03378	NFKB1,TP53,MAPK1,YWHAE
								Nonsense-Mediated Decay (NMD)(R)	0.0109	106	65	0	<1.667e-04	RPL18,RPL17,RPL19,RPL14,RPL13,RPL15,RPL10,RPL11,RPS18,RPS19,RPS16,RPS14,RPS15,RPS12,RPS13,RPS10,RPS11,RPS25,RPS26,RPS28,RPS29,RPS20,RPS21,RPSA,RPS9,RPS6,RPS5,RPS8,RPS7,RPL18A,RPL27A,RPL35,RPL36,RPL37,RPL30,RPL32,RPL31,RPL34,RPL26,RPL27,RPL24,RPL28,RPL23,RPL22,RPL21,RPS27A,RPL35A,UBA52,RPL7,RPL6,RPL9,RPL8,RPL3,RPL5,RPL7A,RPL4,RPL10A,RPL23A,RPL37A,RPS2,RPS3,RPS3A,RPS4X,RPS15A,RPL13A
	Non-small cell lung cancer(K)	0.0057	56	4	0.0006	0.005049	EGFR,TP53,MAPK1,ERBB2
	Oncogene Induced Senescence(R)	0.0031	30	3	0.0011	0.007321	TP53,MAPK1,UBA52	Oncogene Induced Senescence(R)	0.0031	30	6	0.0002	0.00375	MAPK1,ETS1,RPS27A,UBA52,E2F1,UBC
	Osteopontin-mediated events(N)	0.003	29	4	0	0.00125	NFKB1,CD44,MAPK1,ITGAV	Osteopontin-mediated events(N)	0.003	29	6	0.0002	0.0033	CD44,MAPK1,RELA,ITGB3,ITGAV,FOS
	Oxidative Stress Induced Senescence(R)	0.0066	64	4	0.0009	0.006531	TP53,MAPK1,UBA52,HIST1H4A
	p53 pathway feedback loops 2(P)	0.0025	24	2	0.0114	0.04114	CTNNB1,TP53	p53 pathway feedback loops 2(P)	0.0025	24	4	0.0044	0.0378	CTNNB1,MYC,STAT1,CDK2
	p53 pathway(N)	0.0058	57	3	0.0067	0.02831	TP53,EP300,KAT2B	p53 pathway(N)	0.0058	57	7	0.001	0.01267	RPL11,YY1,RPL23,CSNK1E,EP300,RPL5,CDK2
	p53 pathway(P)	0.0045	44	3	0.0033	0.01592	TP53,EP300,KAT2B
	Pancreatic cancer(K)	0.0068	66	5	0.0001	0.0015	NFKB1,EGFR,TP53,MAPK1,ERBB2
	Parkinson disease(P)	0.0063	61	5	0.0001	0.001389	SEPT2,MAPK1,STX7,YWHAE,FYN	Parkinson disease(P)	0.0063	61	6	0.0068	0.04989	MAPK1,YWHAB,YWHAG,PSMA3,HSPA5,HSPA8
	Pathogenic Escherichia coli infection(K)	0.0056	55	7	0	<5.000e-04	CTNNB1,ACTG1,NCL,KRT18,EZR,TUBB4B,FYN
	Pathways in cancer(K)	0.0408	398	11	0.0001	0.001316	NFKB1,CTNNB1,TPR,EGFR,HSP90AA1,TP53,MAPK1,EP300,ERBB2,TPM3,ITGAV	Pathways in cancer(K)	0.0408	398	20	0.0064	0.04924	CTNNB1,MAPK1,LAMC1,LAMB1,ETS1,MYC,STAT1,RELA,EP300,ITGAV,FN1,HDAC2,HDAC1,E2F1,FOS,TPR,HSP90AA1,CDK2,GSTP1,HSP90B1
	PDGFR-beta signaling pathway(N)	0.0123	120	4	0.0085	0.03378	MAPK1,ITGAV,YWHAE,FYN	PDGFR-beta signaling pathway(N)	0.0123	120	10	0.0018	0.01898	MAPK1,MYC,YWHAB,STAT1,YWHAG,ITGB3,ARPC3,ITGAV,PTPN1,FOS
	Phagosome(K)	0.0158	154	6	0.0006	0.00493	ACTG1,RAB7A,STX7,CALR,ITGAV,TUBB4B
	PI3K-Akt signaling pathway(K)	0.0356	347	8	0.0021	0.01285	NFKB1,EGFR,HSP90AA1,TP53,MAPK1,ITGAV,YWHAE,EIF4E
	Posttranslational regulation of adherens junction stability and dissassembly(N)	0.0049	48	4	0.0003	0.002865	CTNNB1,EGFR,RAB7A,FYN
	Pre-NOTCH Expression and Processing(R)	0.0039	38	3	0.0022	0.01277	TP53,EP300,KAT2B
								Presenilin action in Notch and Wnt signaling(N)	0.0046	45	6	0.0016	0.01707	CTNNB1,MAPK1,MYC,CSNK2A1,HDAC1,FOS
								prion pathway(B)	0.0017	17	4	0.0013	0.01469	LAMC1,LAMB1,RPSA,HSPA5
	Prostate cancer(K)	0.0091	89	8	0	<3.333e-04	NFKB1,CTNNB1,EGFR,HSP90AA1,TP53,MAPK1,EP300,ERBB2	Prostate cancer(K)	0.0091	89	9	0.0008	0.012	CTNNB1,MAPK1,RELA,EP300,E2F1,HSP90AA1,CDK2,GSTP1,HSP90B1
								Protein processing in endoplasmic reticulum(K)	0.0172	168	17	0	0.0001818	TXNDC5,CALR,PDIA3,DNAJC10,PDIA6,PDIA4,STT3A,SSR2,RPN1,DNAJC3,ERO1L,P4HB,SEC24B,HSP90AA1,HSPA5,HSPA8,HSP90B1
	Proteoglycans in cancer(K)	0.0209	204	9	0	0.0002727	CTNNB1,ACTG1,CD44,EGFR,TP53,MAPK1,ERBB2,EZR,ITGAV
	Regulation of actin cytoskeleton(K)	0.022	215	7	0.0006	0.005048	VCL,ACTG1,EGFR,ACTN1,MAPK1,EZR,ITGAV
	Regulation of Androgen receptor activity(N)	0.005	49	3	0.0044	0.02019	HSP90AA1,EP300,KAT2B
								Regulation of Apoptosis(R)	0.0051	50	8	0.0001	0.002	PSMD14,RPS27A,PSMA3,UBA52,PSMC2,PSMD5,UBC,PSME3
								Regulation of DNA replication(R)	0.0075	73	10	0	0.001667	PSMD14,RPS27A,PSMA3,UBA52,PSMC2,E2F1,PSMD5,CDK2,UBC,PSME3
	Regulation of Hypoxia-inducible Factor (HIF) by oxygen(R)	0.0026	25	2	0.0123	0.04252	EP300,UBA52	Regulation of Hypoxia-inducible Factor (HIF) by oxygen(R)	0.0026	25	4	0.005	0.04186	RPS27A,EP300,UBA52,UBC
								Regulation of mRNA stability by proteins that bind AU-rich elements(R)	0.0088	86	13	0	<1.111e-04	ANP32A,YWHAB,PSMD14,XPO1,RPS27A,PSMA3,UBA52,PSMC2,PSMD5,KHSRP,UBC,PSME3,HSPA8
								Regulation of nuclear beta catenin signaling and target gene transcription(N)	0.0082	80	8	0.0017	0.01798	CTNNB1,MYC,YWHAB,YWHAG,XPO1,EP300,HDAC2,HDAC1
	Regulation of nuclear SMAD2/3 signaling(N)	0.0079	77	3	0.0149	0.04795	SERPINE1,EP300,KAT2B	Regulation of nuclear SMAD2/3 signaling(N)	0.0079	77	8	0.0013	0.01513	LAMC1,MYC,EP300,HDAC2,HDAC1,FOS,CDK2,HSPA8
	Regulation of Telomerase(N)	0.007	68	6	0	0.0002	NFKB1,EGFR,HSP90AA1,NCL,MAPK1,YWHAE	Regulation of Telomerase(N)	0.007	68	7	0.0028	0.02555	MAPK1,MYC,HDAC2,HDAC1,E2F1,FOS,HSP90AA1
	Regulatory RNA pathways(R)	0.0078	76	3	0.0144	0.04663	TPR,HSP90AA1,HIST1H4A
	Response to elevated platelet cytosolic Ca2+(R)	0.0085	83	4	0.0023	0.01282	VCL,SERPINE1,ACTN1,PECAM1	Response to elevated platelet cytosolic Ca2+(R)	0.0085	83	10	0.0001	0.002259	PFN1,STX4,THBS1,SOD1,VCL,ACTN1,ITGB3,FN1,WDR1,HSPA5
	Retinoic acid receptors-mediated signaling(N)	0.0031	30	3	0.0011	0.007321	MAPK1,EP300,KAT2B
								Ribosome(K)	0.0138	135	66	0	<1.667e-04	RPL18,RPL17,RPL19,RPL14,RPL13,RPL15,RPL10,RPL11,RPS18,RPS19,RPS16,RPS14,RPS15,RPS12,RPS13,RPS10,RPS11,RPS25,RPS26,RPS28,RPS29,RPS20,RPS21,RPSA,RPS9,RPS6,RPS5,RPS8,RPS7,RPL18A,MRPL4,RPL27A,RPL35,RPL36,RPL37,RPL30,RPL32,RPL31,RPL34,RPL26,RPL27,RPL24,RPL28,RPL23,RPL22,RPL21,RPS27A,RPL35A,UBA52,RPL7,RPL6,RPL9,RPL8,RPL3,RPL5,RPL7A,RPL4,RPL10A,RPL23A,RPL37A,RPS2,RPS3,RPS3A,RPS4X,RPS15A,RPL13A
	RIG-I/MDA5 mediated induction of IFN-alpha/beta pathways(R)	0.0078	76	3	0.0144	0.04663	NFKB1,EP300,UBA52
	RNA transport(K)	0.0169	165	5	0.0049	0.02253	NCBP1,TPR,DDX39B,EIF3C,EIF4E
								Role of Calcineurin-dependent NFAT signaling in lymphocytes(N)	0.0053	52	8	0.0001	0.002115	RAN,FKBP1A,YWHAB,YWHAG,XPO1,CSNK2A1,EP300,KPNB1
								S Phase(R)	0.0122	119	11	0.0005	0.007947	MYC,PSMD14,RPS27A,PSMA3,UBA52,PSMC2,PSMD5,CDK2,UBC,PSME3,APEX1
	Salmonella infection(K)	0.0088	86	4	0.0027	0.01418	NFKB1,ACTG1,MAPK1,RAB7A	Salmonella infection(K)	0.0088	86	8	0.0026	0.0244	MAPK1,PFN1,TJP1,RELA,RAB7A,ARPC3,MYH10,FOS
	Semaphorin interactions(R)	0.0067	65	4	0.001	0.006569	HSP90AA1,ERBB2,DPYSL2,FYN
	Senescence-Associated Secretory Phenotype (SASP)(R)	0.0051	50	4	0.0004	0.003342	NFKB1,MAPK1,UBA52,HIST1H4A	Senescence-Associated Secretory Phenotype (SASP)(R)	0.0051	50	7	0.0005	0.007974	MAPK1,RPS27A,RELA,UBA52,FOS,CDK2,UBC
	Shigellosis(K)	0.0063	61	5	0.0001	0.001389	NFKB1,VCL,ACTG1,CD44,MAPK1	Shigellosis(K)	0.0063	61	6	0.0068	0.04989	CD44,MAPK1,PFN1,VCL,RELA,ARPC3
	Signaling by EGFR(R)	0.0176	172	5	0.0059	0.02663	EGFR,MAPK1,UBA52,ERBB2,FYN
	Signaling by ERBB2(R)	0.0159	155	6	0.0006	0.004977	EGFR,HSP90AA1,MAPK1,UBA52,ERBB2,FYN
	Signaling by ERBB4(R)	0.0151	147	5	0.003	0.01574	EGFR,MAPK1,UBA52,ERBB2,FYN
	Signaling by FGFR(R)	0.0159	155	5	0.0038	0.01799	EGFR,MAPK1,UBA52,ERBB2,FYN
	Signaling by NOTCH1(R)	0.006	59	3	0.0073	0.03022	EP300,UBA52,KAT2B	Signaling by NOTCH1(R)	0.006	59	6	0.0058	0.0466	MYC,RPS27A,EP300,UBA52,HDAC1,UBC
	Signaling by NOTCH2(R)	0.0029	28	2	0.0152	0.04857	EP300,UBA52
	Signaling by SCF-KIT(R)	0.014	137	4	0.0134	0.045	EGFR,MAPK1,ERBB2,FYN
								Signaling by TGF-beta Receptor Complex(R)	0.0072	70	9	0.0001	0.002931	PPP1CA,MYC,FKBP1A,XPO1,RPS27A,UBA52,HDAC1,CDK9,UBC
	Signaling by VEGF(R)	0.0106	103	4	0.005	0.02272	HSP90AA1,MAPK1,ITGAV,FYN
	Signaling events mediated by focal adhesion kinase(N)	0.0064	62	5	0.0001	0.0013	VCL,ACTN1,MAPK1,ITGAV,FYN
	Signaling events mediated by HDAC Class I(N)	0.0057	56	3	0.0063	0.02746	NFKB1,EP300,KAT2B	Signaling events mediated by HDAC Class I(N)	0.0057	56	8	0.0002	0.003419	RAN,YY1,XPO1,RELA,EP300,HDAC2,HDAC1,RANBP2
								Signaling events mediated by HDAC Class II(N)	0.0039	38	6	0.0007	0.01058	TUBB2A,RAN,YWHAB,XPO1,RANBP2,HSP90AA1
	Signaling events mediated by HDAC Class III(N)	0.0027	26	5	0	0.0004	HIST1H1E,TP53,EP300,HIST1H4A,KAT2B
	Signaling events mediated by VEGFR1 and VEGFR2(N)	0.0065	63	6	0	0.0002857	CTNNB1,VCL,HSP90AA1,MAPK1,ITGAV,FYN	Signaling events mediated by VEGFR1 and VEGFR2(N)	0.0065	63	7	0.0018	0.01888	CTNNB1,MAPK1,ARF1,VCL,ITGB3,ITGAV,HSP90AA1
	Signalling by NGF(R)	0.028	273	7	0.0023	0.01289	NFKB1,EGFR,MAPK1,UBA52,ERBB2,YWHAE,FYN
								Small cell lung cancer(K)	0.0088	86	8	0.0026	0.0244	LAMC1,LAMB1,MYC,RELA,ITGAV,FN1,E2F1,CDK2
								SRP-dependent cotranslational protein targeting to membrane(R)	0.0108	105	67	0	<1.667e-04	RPL18,RPL17,RPL19,RPL14,RPL13,RPL15,RPL10,RPL11,RPS18,RPS19,RPS16,RPS14,RPS15,RPS12,RPS13,RPS10,RPS11,RPS25,RPS26,RPS28,RPS29,RPS20,RPS21,RPSA,RPS9,RPS6,RPS5,RPS8,RPS7,RPL18A,RPL27A,RPL35,RPL36,RPL37,RPL30,RPL32,RPL31,RPL34,RPL26,RPL27,RPL24,RPL28,RPL23,RPL22,RPL21,SSR2,RPN1,RPS27A,RPL35A,UBA52,RPL7,RPL6,RPL9,RPL8,RPL3,RPL5,RPL7A,RPL4,RPL10A,RPL23A,RPL37A,RPS2,RPS3,RPS3A,RPS4X,RPS15A,RPL13A
	Stabilization and expansion of the E-cadherin adherens junction(N)	0.0043	42	4	0.0002	0.001969	CTNNB1,VCL,EGFR,ACTN1
								Sumoylation by RanBP2 regulates transcriptional repression(N)	0.0015	15	4	0.0008	0.0122	RAN,XPO1,HDAC1,RANBP2
	Syndecan-1-mediated signaling events(N)	0.0017	17	2	0.0059	0.02601	MAPK1,PPIB
	Syndecan-3-mediated signaling events(N)	0.0017	17	2	0.0059	0.02601	EGFR,FYN
								Synthesis of DNA(R)	0.0097	95	10	0.0003	0.005486	PSMD14,RPS27A,PSMA3,UBA52,PSMC2,PSMD5,CDK2,UBC,PSME3,APEX1
	TCF dependent signaling in response to WNT(R)	0.0153	149	5	0.0032	0.01579	CTNNB1,EP300,UBA52,HIST1H4A,PSMD14	TCF dependent signaling in response to WNT(R)	0.0153	149	15	0	0.001167	CTNNB1,MYC,PSMD14,CSNK1E,XPO1,CSNK2A1,RPS27A,EP300,PSMA3,UBA52,HDAC1,PSMC2,PSMD5,UBC,PSME3
								The citric acid (TCA) cycle and respiratory electron transport(R)	0.0148	144	11	0.0021	0.02053	OGDH,NNT,DLD,PDHX,ETFB,ETFA,NDUFAB1,NDUFS1,MT-ND1,NDUFB5,DLST
	Thyroid cancer(K)	0.003	29	5	0	0.0003333	CTNNB1,TPR,TP53,MAPK1,TPM3
	Thyroid hormone signaling pathway(K)	0.0122	119	7	0	0.0003571	CTNNB1,ACTG1,TP53,MAPK1,EP300,ITGAV,KAT2B	Thyroid hormone signaling pathway(K)	0.0122	119	10	0.0017	0.01774	ATP1B3,CTNNB1,MAPK1,MYC,STAT1,EP300,ITGB3,ITGAV,HDAC2,HDAC1
								Unfolded Protein Response (UPR)(R)	0.0076	74	8	0.001	0.01248	CALR,PDIA6,PDIA5,DNAJC3,KHSRP,NFYB,HSPA5,HSP90B1
	Urokinase-type plasminogen activator (uPA) and uPAR-mediated signaling(N)	0.0043	42	4	0.0002	0.001969	SERPINE1,EGFR,NCL,ITGAV
								Validated nuclear estrogen receptor alpha network(N)	0.0063	61	6	0.0068	0.04989	UBA3,ANP32A,MYC,SOD1,EP300,HDAC1
	Validated targets of C-MYC transcriptional activation(N)	0.0076	74	6	0	0.0002308	HSP90AA1,TP53,HMGA1,NCL,EP300,EIF4E	Validated targets of C-MYC transcriptional activation(N)	0.0076	74	10	0	0.001625	RPL11,NME2,MYC,BCAT1,EP300,NPM1,EIF4E,PRDX3,HSP90AA1,HSPA4
	VEGFR1 specific signals(N)	0.0028	27	2	0.0142	0.04673	HSP90AA1,MAPK1
	Viral carcinogenesis(K)	0.0211	206	8	0.0001	0.001333	NFKB1,TP53,ACTN1,MAPK1,EP300,HIST1H4A,KAT2B,YWHAE
			pathways	found	116	not found	43			pathways	found	83	not found	76
	pathways not in common	119
	pathways in common	40
